# Supplementary material for: Comprehensive Investigation of Fluoroquinolone Residues in Apis mellifera and Apis cerana Honey and Potential Risks to Consumers: A Five-Year Study (2014–2018) in Zhejiang Province, China
Source: Toxics. 2023 Aug 31;11(9):744. doi: 10.3390/toxics11090744 (PMC10536307; doi:10.3390/toxics11090744)
Supplement: Supplementary file 1 [file toxics-11-00744-s001.zip]

Archive with 1 entries (1 files):
- toxics-2553963-supplementary.pdf
